# Supplementary material for: First Survey of SNPs in TMEM154, TLR9, MYD88 and CCR5 Genes in Sheep Reared in Italy and Their Association with Resistance to SRLVs Infection
Source: Viruses. 2021 Jul 1;13(7):1290. doi: 10.3390/v13071290 (PMC8310241; doi:10.3390/v13071290)
Supplement: Supplementary file 1 [file viruses-13-01290-s001.zip]

Archive with 1 entries (1 files):
- viruses-1262400-supplementary.pdf
